# Supplementary material for: Comparison of the Efficacy and Welfare of Different Training Methods in Stopping Chasing Behavior in Dogs
Source: Animals (Basel). 2024 Sep 11;14(18):2632. doi: 10.3390/ani14182632 (PMC11428818; doi:10.3390/ani14182632)
Supplement: Supplementary file 1 [file animals-14-02632-s001.zip]

Archive with 1 entries (1 files):
- animals-3187886-supplementary.pdf
